# Supplementary material for: Ecballium elaterium (L.) A. Rich. (Squirting Cucumber) Plants Cultured Under Different Temperatures: Anatomical and Biochemical Modifications of Their Leaves and the Bioactivity of Leaf Extracts
Source: Metabolites. 2025 Aug 31;15(9):585. doi: 10.3390/metabo15090585 (PMC12471846; doi:10.3390/metabo15090585)
Supplement: Supplementary file 1 [file metabolites-15-00585-s001.zip]

Archive with 1 entries (1 files):
- metabolites-3796581 Supplementary Material.pdf
